# Supplementary material for: Tumor-Specific Pro-Thrombotic Gene Expression in Head and Neck Squamous Cell Carcinoma: A Multi-Cohort Transcriptomic Analysis
Source: Cancers (Basel). 2026 Mar 25;18(7):1055. doi: 10.3390/cancers18071055 (PMC13072147; doi:10.3390/cancers18071055)
Supplement: Supplementary file 1 [file cancers-18-01055-s001.zip]

Archive with 1 entries (1 files):
- cancers-4205598-supplementary.pdf
